# Supplementary material for: Maternal Distress and Social Support Are Linked to Human Milk Immune Properties
Source: Nutrients. 2021 May 29;13(6):1857. doi: 10.3390/nu13061857 (PMC8226629; doi:10.3390/nu13061857)
Supplement: Supplementary file 1 [file nutrients-13-01857-s001.zip]

Archive with 1 entries (1 files):
- nutrients-1202898-SI.pdf
